# Supplementary material for: Structural characterization of human monoclonal antibodies targeting uncommon antigenic sites on spike glycoprotein of SARS-CoV
Source: J Clin Invest. 2024 Nov 26;135(3):e178880. doi: 10.1172/JCI178880 (PMC11785922; doi:10.1172/JCI178880)
Supplement: Supporting data values [file jci-135-178880-s131.xlsx]

## Sheet: Fig1A
ng/mL	COV1-57			COV1-80			COV1-90			COV1-99			COV1-100			COV1-58			COV1-65			COV1-62			COV2- 3144			rCR3022			DENV-r2D22
200	3.362	3.383		3.405	3.418		0.162	0.17		0.111	0.121		3.406	3.456		3.546	3.514		0.136	0.146		0.162	0.14		3.513	3.507		3.421	3.464		0.162	0.14
100	3.18	3.156		3.12	3.25		0.152	0.15		0.112	0.125		3.253	3.349		3.346	3.294		0.122	0.145		0.162	0.145		3.318	3.363		3.313	3.355		0.162	0.145
50	2.84	2.838		3.125	3.173		0.13	0.177		0.118	0.127		3.295	3.159		3.334	3.236		0.14	0.177		0.14	0.177		3.246	3.215		3.134	3.181		0.14	0.177
25	2.412	2.399		2.9102	3.062		0.151	0.137		0.11	0.14		2.9	2.809		3.183	2.988		0.162	0.145		0.141	0.147		3.027	3.035		2.575	2.547		0.141	0.147
12.5	2.088	2.086		2.734	2.909		0.123	0.12		0.13	0.14		2.539	2.414		2.492	2.478		0.14	0.177		0.123	0.142		2.254	2.072		1.975	1.862		0.123	0.142
6.25	1.8	1.7825		1.934	1.912		0.154	0.124		0.124	0.104		2.199	2.104		1.882	1.729		0.114	0.114		0.114	0.114		1.603	1.866		1.33	1.28		0.114	0.114
3.125	1.582	1.583		1.314	1.231		0.134	0.13		0.134	0.141		1.54	1.51		1.134	1.071		0.134	0.13		0.134	0.13		0.927	0.889		0.835	0.859		0.134	0.13
1.5625	1.064	1.086		0.847	0.864		0.136	0.146		0.135	0.147		0.93	0.929		0.749	0.676		0.136	0.146		0.136	0.146		0.592	0.583		0.41	0.382		0.136	0.146
0.78125	0.666	0.583		0.475	0.473		0.122	0.145		0.129	0.147		0.57	0.585		0.432	0.412		0.122	0.145		0.122	0.145		0.432	0.422		0.288	0.3		0.122	0.145
0.390625	0.449	0.397		0.386	0.373		0.136	0.125		0.156	0.175		0.325	0.35		0.306	0.329		0.136	0.125		0.136	0.125		0.324	0.311		0.207	0.196		0.136	0.125
0.195312	0.292	0.289		0.231	0.27		0.143	0.129		0.123	0.119		0.237	0.259		0.218	0.236		0.143	0.129		0.143	0.129		0.275	0.296		0.163	0.161		0.143	0.129
0.0976562	0.21	0.246		0.157	0.151		0.138	0.12		0.148	0.157		0.17	0.181		0.184	0.205		0.128	0.14		0.128	0.14		0.195	0.185		0.145	0.139		0.128	0.14
0.0488281	0.178	0.16		0.142	0.139		0.135	0.121		0.135	0.171		0.112	0.151		0.16	0.169		0.138	0.106		0.135	0.121		0.146	0.148		0.155	0.119		0.135	0.121
0.0244141	0.148	0.134		0.114	0.117		0.131	0.123		0.171	0.143		0.146	0.145		0.156	0.163		0.18	0.164		0.131	0.123		0.116	0.121		0.161	0.185		0.131	0.123
0.012207	0.136	0.137		0.113	0.124		0.138	0.126		0.178	0.146		0.108	0.108		0.122	0.158		0.148	0.146		0.138	0.106		0.12	0.134		0.111	0.142		0.138	0.106
0	0.116	0.127		0.145	0.147		0.14	0.124		0.17	0.174		0.111	0.117		0.15	0.171		0.165	0.174		0.18	0.164		0.129	0.154		0.114	0.115		0.18	0.164
ng/mL	COV1-57			COV1-80			COV1-90			COV1-99			COV1-100			COV1-58			COV1-62			COV2- 3144			rCR3022			DENV-r2D22
200	3.482	3.483		3.485	3.478		3.539	3.517		3.483	3.47		3.506	3.556		3.546	3.514		3.561	3.536		3.533	3.497		3.421	3.464		0.162	0.14
100	3.418	3.456		3.302	3.325		3.487	3.422		3.414	3.426		3.453	3.449		3.346	3.294		3.493	3.409		3.238	3.163		3.113	2.835		0.162	0.145
50	3.484	3.438		3.425	3.373		3.439	3.402		3.423	3.431		3.495	3.459		3.334	3.236		3.481	3.443		3.246	3.315		3.134	2.88		0.14	0.177
25	3.412	3.399		3.102	3.062		3.315	3.34		3.37	3.391		3.33	3.309		3.183	2.988		3.433	3.403		3.027	2.835		2.375	2.247		0.141	0.147
12.5	3.088	3.086		2.79	2.909		3.069	2.712		3.02	3.075		2.939	2.914		2.492	2.478		3.139	2.947		2.254	1.972		1.785	1.838		0.123	0.142
6.25	2.509	2.365		2.034	1.952		2.278	2.136		2.28	2.47		2.199	2.104		1.882	1.729		2.396	2.33		1.503	1.366		1.23	1.084		0.114	0.114
3.125	1.582	1.583		1.214	1.211		1.279	1.37		1.532	1.531		1.44	1.413		1.134	1.071		1.641	1.408		0.827	0.789		0.735	0.659		0.134	0.13
1.5625	1.064	1.086		0.827	0.786		0.795	0.791		0.964	1.008		0.923	0.909		0.749	0.676		0.979	0.942		0.498	0.482		0.41	0.382		0.136	0.146
0.78125	0.666	0.583		0.455	0.463		0.47	0.476		0.541	0.577		0.53	0.51		0.432	0.412		0.622	0.546		0.332	0.315		0.288	0.3		0.122	0.145
0.390625	0.449	0.397		0.326	0.343		0.365	0.371		0.374	0.368		0.328	0.25		0.306	0.329		0.414	0.402		0.218	0.216		0.207	0.196		0.136	0.125
0.195312	0.292	0.289		0.233	0.211		0.217	0.277		0.253	0.254		0.23	0.258		0.218	0.236		0.295	0.257		0.175	0.196		0.163	0.161		0.143	0.129
0.0976562	0.21	0.246		0.177	0.168		0.179	0.202		0.179	0.199		0.175	0.182		0.184	0.205		0.194	0.193		0.145	0.196		0.145	0.139		0.128	0.14
0.0488281	0.178	0.16		0.149	0.141		0.145	0.158		0.183	0.155		0.142	0.141		0.16	0.169		0.172	0.145		0.126	0.143		0.125	0.129		0.135	0.121
0.0244141	0.148	0.134		0.127	0.131		0.133	0.145		0.133	0.142		0.126	0.135		0.156	0.163		0.15	0.134		0.163	0.151		0.161	0.135		0.131	0.123
0.012207	0.136	0.137		0.123	0.126		0.121	0.182		0.139	0.126		0.118	0.128		0.122	0.158		0.142	0.139		0.128	0.135		0.137	0.123		0.138	0.106
0	0.116	0.127		0.177	0.122		0.128	0.148		0.163	0.121		0.121	0.127		0.15	0.171		0.142	0.179		0.122	0.174		0.122	0.107		0.18	0.164

## Sheet: Fig 1B
ng/mL	COV1-57			COV1-80			COV1-90			COV1-99			COV1-100			COV1-58			COV1-65			COV1-62			COV2- 3144			rCR3022			DENV-r2D22
200	3.362	3.383		3.405	3.418		0.162	0.17		0.111	0.121		3.406	3.456		3.546	3.514		0.136	0.146		0.162	0.14		3.513	3.507		3.421	3.464		0.162	0.14
100	3.18	3.156		3.12	3.25		0.152	0.15		0.112	0.125		3.253	3.349		3.346	3.294		0.122	0.145		0.162	0.145		3.318	3.363		3.313	3.355		0.162	0.145
50	2.84	2.838		3.125	3.173		0.13	0.177		0.118	0.127		3.295	3.159		3.334	3.236		0.14	0.177		0.14	0.177		3.246	3.215		3.134	3.181		0.14	0.177
25	2.412	2.399		2.9102	3.062		0.151	0.137		0.11	0.14		2.9	2.809		3.183	2.988		0.162	0.145		0.141	0.147		3.027	3.035		2.575	2.547		0.141	0.147
12.5	2.088	2.086		2.734	2.909		0.123	0.12		0.13	0.14		2.539	2.414		2.492	2.478		0.14	0.177		0.123	0.142		2.254	2.072		1.975	1.862		0.123	0.142
6.25	1.8	1.7825		1.934	1.912		0.154	0.124		0.124	0.104		2.199	2.104		1.882	1.729		0.114	0.114		0.114	0.114		1.603	1.866		1.33	1.28		0.114	0.114
3.125	1.582	1.583		1.314	1.231		0.134	0.13		0.134	0.141		1.54	1.51		1.134	1.071		0.134	0.13		0.134	0.13		0.927	0.889		0.835	0.859		0.134	0.13
1.5625	1.064	1.086		0.847	0.864		0.136	0.146		0.135	0.147		0.93	0.929		0.749	0.676		0.136	0.146		0.136	0.146		0.592	0.583		0.41	0.382		0.136	0.146
0.78125	0.666	0.583		0.475	0.473		0.122	0.145		0.129	0.147		0.57	0.585		0.432	0.412		0.122	0.145		0.122	0.145		0.432	0.422		0.288	0.3		0.122	0.145
0.390625	0.449	0.397		0.386	0.373		0.136	0.125		0.156	0.175		0.325	0.35		0.306	0.329		0.136	0.125		0.136	0.125		0.324	0.311		0.207	0.196		0.136	0.125
0.195312	0.292	0.289		0.231	0.27		0.143	0.129		0.123	0.119		0.237	0.259		0.218	0.236		0.143	0.129		0.143	0.129		0.275	0.296		0.163	0.161		0.143	0.129
0.0976562	0.21	0.246		0.157	0.151		0.138	0.12		0.148	0.157		0.17	0.181		0.184	0.205		0.128	0.14		0.128	0.14		0.195	0.185		0.145	0.139		0.128	0.14
0.0488281	0.178	0.16		0.142	0.139		0.135	0.121		0.135	0.171		0.112	0.151		0.16	0.169		0.138	0.106		0.135	0.121		0.146	0.148		0.155	0.119		0.135	0.121
0.0244141	0.148	0.134		0.114	0.117		0.131	0.123		0.171	0.143		0.146	0.145		0.156	0.163		0.18	0.164		0.131	0.123		0.116	0.121		0.161	0.185		0.131	0.123
0.012207	0.136	0.137		0.113	0.124		0.138	0.126		0.178	0.146		0.108	0.108		0.122	0.158		0.148	0.146		0.138	0.106		0.12	0.134		0.111	0.142		0.138	0.106
0	0.116	0.127		0.145	0.147		0.14	0.124		0.17	0.174		0.111	0.117		0.15	0.171		0.165	0.174		0.18	0.164		0.129	0.154		0.114	0.115		0.18	0.164

## Sheet: Fig 1C
mAb (ng/ml)	COV1- 57			COV1- 80			COV1- 90			COV1- 99			COV1- 100			COV1- 65			COV1- 58			COV1- 62			COV2- 3144			DENV- r2D22
10000	100.684	100.068	100.111	100.146	97.9077	99.3769	95.7372	98.4964	102.058	94.7299	93.9927	97.9562	37.3796	40.073	53.219	100.475	100.934	99.1168	100.475	95.9343	93.1168	94.9179	95.2388	95.5896	97.0896	99.1866	96.1866	2.47887	2.25352	2.41549
3333.33	103.709	102.795	113.162	81.9231	100.031	100.708	94.7883	99.2774	103.219	107.102	101.445	106.277	10.6642	22.5547	15.219	99.292	97.5547	99.2409	99.292	95.5547	97.2409	100.09	100.075	95.5597	100.336	100.299	99.0298	0.697183	1.32394	0.697183
1111.11	64.1709	67.2308	79.0684	43.8	49.6923	67.1231	97.1971	98.365	101.146	100.847	96.0803	99.7153	6.27007	17.365	7.08029	98.3358	98.0219	96.3723	98.3358	98.0219	101.372	98.8657	103.41	100.209	98.5522	102.836	101.157	1.21831	1.57042	1.07746
370.37	22.5641	27.8462	46.3162	15.7385	17.0615	16.1769	95.6861	96.6642	100.394	100.599	101.19	99.2555	9.84671	6.59124	14.0219	96.9635	96.3942	95.0292	96.9635	96.3942	100.029	101.56	101.612	102.963	86.8881	94.1492	95.0597	1.28873	1.33803	1.87324
123.457	23.4017	24.6068	31.6752	8.84615	14.8615	21.9385	91.9416	97.5693	98.7591	97.3723	97.7664	99.2117	4.93431	9.85402	6.23358	94.8978	93.4234	93.3504	94.8978	98.4234	98.3504	103.179	103.291	102.052	26.7537	20.1045	12.7015	0.880282	2.03521	1.27465
41.1523	11	16.7265	14.9658	7.6	7.67692	9.52308	97.219	100.46	100.139	99.1606	98.5401	95.781	3.79562	4.34307	5.10219	43.2409	48.3577	45.1314	53.2409	68.3577	45.1314	90.6716	94.5373	98.5522	7.30597	4.43284	-1.18657	1.11268	1.14085	1.1831
13.7174	5.79487	0.538462	5.69231	0.169231	2.04615	3.63846	97.4818	98.9124	101.248	99.4599	98.0657	102.453	1.89051	4.59124	3.47445	16.6934	20	15.6204	26.6934	14	15.6204	25.9105	29.3284	28.0298	0.746269	1.58209	0.679104	0.859155	1.3169	1.38732
4.57247	3.88034	2.59829	3.02564	1.91538	2.42308	2.64615	37.5183	33.0146	33.3869	23.4598	49.7883	34.8102	5.74453	6.58394	7.10949	3.91971	2.50365	4.44526	3.91971	2.50365	4.44526	4.50746	6.29851	7.84328	6.36567	3.36567	4.47761	1.84507	2.39437	2.38732

## Sheet: Fig 1D
mAb (ng/ml)	COV1- 58			COV1- 62			COV2- 3144			DENV- r2D22
10000	2.66901	3.21831	2.29577	2.24648	2	2.16901	96.0493	93.0845	94.5634	2.47887	2.25352	2.41549
3333.33	0.669014	1.11972	-0.45775	0.211268	0.521127	0.704225	100.085	98.7042	102.085	0.697183	1.32394	0.697183
1111.11	0.514085	0.598592	-0.01408	0.464789	0.246479	0.415493	80.3662	80.507	84.2042	1.21831	1.57042	1.07746
370.37	0.676056	1.21831	0.5	1.21831	0.253521	0.711268	1.0493	2.26761	2.20423	1.28873	1.33803	1.87324
123.457	1.0493	1.14789	-0.06338	1	1.08451	1.24648	0.014085	0.330986	-0.16197	0.880282	2.03521	1.27465
41.1523	0.669014	1.40845	0.957746	0.507042	1.3169	1.23944	0.774648	0.28169	-0.23944	1.11268	1.14085	1.1831
13.7174	1.07746	0.401408	0.774648	0.323944	0.767606	0.739437	0.626761	0.380282	0.330986	0.859155	1.3169	1.38732
4.57247	3.00704	2.26761	2.16197	2.38028	2.73944	2.33099	1.80282	1.90845	1.80986	1.84507	2.39437	2.38732

## Sheet: Fig 1F
S230			rCR3022			COV1-90			COV1-99			COV2-3144			COV1-58			COV1-62			COV1-57			COV1-80			COV1-65			COV1-100			S309
0.1	0.1	0.1	3.5	3.5	3.6	0.1	0.1	0.1	0.1	0.1	0.1	0.4	0.5	0.4	3.7	3.7	3.7	3.7	3.8	3.8	3.7	3.7	3.7	3.7	3.7	3.7	3.7	3.8	3.8	3.3	3	3.2	3.4	3.4	3.2

## Sheet: Fig 1E
	MERS-CoV	SHC014	SARS-CoV	SARS-CoV-2	WIV1
COV1-57			247		10000
COV1-58			70		10000
COV1-62	5237	10000	54		1264
COV1-65		5831	135		4557
COV1-80			461		10000
COV1-90	10000	10000	17		123
COV1-99			15		810
COV1-100			731		10000
COV2-3144			539	1189
M336 control	0.674
ADG2 control		5.9		3.3

## Sheet: Fig 2A
	S309	S230	SARS1-57	SARS1-58	SARS1-62	SARS1-65	SARS1-80	SARS1-90	SARS1-99	SARS1-100	SARS2-3144	COV2-2094	rCR3022	r2D22
SARS1-S309	0.221	3.753	3.688	3.677	3.734	3.717	3.669	3.665	3.671	3.714	3.706	3.691	3.647	3.628
SARS1-S230	3.703	0.105	3.818	3.784	0.274	3.846	3.777	0.23	0.33	3.834	1.704	0.402	3.786	3.785
SARS1-57	3.6	3.648	0.197	3.691	3.653	3.639	0.346	3.513	3.731	3.711	3.687	3.68	3.667	3.617
SARS1-58	3.701	3.819	3.83	0.334	0.555	3.835	3.839	3.848	3.838	3.884	3.817	3.802	3.817	3.821
SARS1-62	3.718	0.329	3.818	0.624	0.249	3.835	3.841	1.667	1.642	3.853	3.84	3.809	3.866	3.843
SARS1-65	3.554	3.521	3.629	3.681	3.635	0.202	3.74	3.562	3.43	3.642	3.583	3.576	3.646	3.541
SARS1-80	3.672	3.736	0.586	3.777	3.788	3.72	0.618	3.654	3.594	3.794	3.66	3.627	3.657	3.639
SARS1-90	3.759	0.154	3.783	3.807	1.631	3.772	3.813	0.154	0.156	3.819	2.182	0.153	3.79	3.845
SARS1-99	3.628	0.128	3.753	3.712	1.468	3.72	3.691	0.15	0.145	3.79	2.154	0.113	3.744	3.67
SARS1-100	3.685	3.752	3.762	3.782	3.794	3.697	3.77	3.746	3.745	0.249	3.77	3.729	3.702	3.74
SARS2-3144	3.709	1.672	3.891	3.892	3.908	3.88	3.895	2.107	2.178	3.883	0.223	1.339	0.098	3.875
COV2-2094	3.633	0.48	3.697	3.689	3.793	3.606	3.618	0.142	0.14	3.655	1.859	0.571	0.173	3.51
rCR3022	3.599	3.721	3.792	3.757	3.794	3.726	3.791	3.778	3.732	3.779	0.094	0.31	0.322	3.744
	S309	S230	SARS1-57	SARS1-58	SARS1-62	SARS1-65	SARS1-80	SARS1-90	SARS1-99	SARS1-100	SARS2-3144	COV2-2094	rCR3022
	S230	SARS1-90	SARS1-99	rCR3022	SARS2-3144	COV2-2094	SARS1-58	SARS1-62	SARS1-57	SARS1-80	S309	SARS1-65	SARS1-100
SARS1-S230	100	96.6844	94.0318	2.36074	57.5862	92.122	2.41379	95.5172	1.51194	2.59947	4.56233	0.769231	1.08753
SARS1-90	98.7003	98.7003	98.6472	2.25464	44.9072	98.7268	1.80371	59.5225	2.44032	1.64456	3.07692	2.7321	1.48541
SARS1-99	99.3899	98.8064	98.939	3.4748	45.6499	99.7878	4.32361	63.8462	3.23607	4.88064	6.55172	4.11141	2.25464
rCR3022	4.08488	2.57294	3.7931	94.244	100.292	94.5623	3.12997	2.14854	2.20159	2.22812	7.32095	3.95225	2.54642
SARS2-3144	58.435	46.8966	45.0133	100.186	96.87	67.2679	-0.450928	-0.875332	-0.424403	-0.530504	4.40318	-0.132626	-0.212202
COV2-2094	90.0531	99.0186	99.0716	98.1963	53.4748	87.6393	4.93369	2.17507	4.72149	6.81698	6.4191	7.13528	5.83554
SARS1-58	1.48541	0.71618	0.981432	1.53846	1.53846	1.93634	93.9257	88.0637	1.19363	0.954907	4.61538	1.06101	-0.238727
SARS1-62	94.0584	58.5676	59.2308	0.238727	0.928382	1.75066	86.2334	96.1804	1.51194	0.901857	4.16446	1.06101	0.583554
SARS1-57	6.02122	9.60212	3.81963	5.51724	4.98674	5.17241	4.88064	5.88859	97.5597	93.6074	7.29443	6.25995	4.35013
SARS1-80	3.687	5.86207	7.45358	5.78249	5.70292	6.57825	2.59947	2.30769	87.2414	86.3926	5.38462	4.11141	2.14854
SARS1-S309	3.23607	5.57029	5.41114	6.04775	4.48276	4.88064	5.25199	3.74005	4.96021	5.46419	96.9231	4.19098	4.27056
SARS1-65	9.38992	8.30239	11.8037	6.07427	7.74536	7.93103	5.14589	6.36605	6.5252	3.5809	8.51459	97.4271	6.18037
SARS1-100	3.2626	3.42175	3.44828	4.58886	2.78515	3.87268	2.46684	2.14854	2.99735	2.78515	5.03979	4.72149	96.1804

## Sheet: Fig 6A
dpi	COV1-57										COV1-62										COV1-65										COV1-90										COV1-100
0	100	100	100	100	100						100	100	100	100	100						100	100	100	100	100						100	100	100	100	100						100	100	100	100	100
1	101.59	97.59	100.79	99.21	97.36						99.64	99.61	96.44	98.15	94.12						96.85	95.59	97.89	98.54	96.1						100.75	97.19	98.23	100.39	97.5						100	98.55	97.05	98.01	96.05
2	96.43	100.69	93.31	92.09	90.31						96.75	99.61	99.64	98.15	96.47						97.2	89.71	90.14	93.8	86.88						99.25	97.59	101.41	97.28	97.86						90.94	90.18	89.87	90.44	89.47
3	87.7	96.55		86.17	84.58						97.11	96.88	97.15	94.83	93.73						96.5	83.82	81.69	90.15	81.56						101.49	99.2	100	98.83	96.43						83.86	81.09	81.86	84.46	85.86
4	82.14	106.55			79.3						97.83	99.22	98.22	97.42	92.55						101.75	88.97	80.99	94.16	82.27						99.25	94.38	100.35	89.49	96.79								76.79	76.89

## Sheet: Fig 6C
	COV1-57					COV1-62					COV1-90					COV1-100					COV1-65					COV2-3144					DENV-r2D22
	7000	600	15800	7750	11000	45	45	45	45	45	45	45	45	45	45	110000	103000				100	45	100	1000	850	1000	45	45	45	40000	1250000	950000		1680000	1480000

## Sheet: Fig 6F
	COV1-57- LALA-PG					COV1-62-LALA-PG					COV1-65-LALA-PG					COV1-90- LALA-PG					COV1-100- LALA-PG					COV2-3144-LALA-PG					rDENV-2D22
	25000				30000	45	45	45	45	45	25000	82500	77500	80000	90000	45	45	45	45	45	60000		85000	300000		15000	200000	95000	100000	7500		1680000	1480000		2030000

[truncated: 4 more sheets: Fig 6B, Fig 6E, Fig S1A, Fig S1B]
